# Supplementary material for: Oral prodrug of remdesivir parent GS-441524 is efficacious against SARS-CoV-2 in ferrets
Source: Nat Commun. 2021 Nov 5;12:6415. doi: 10.1038/s41467-021-26760-4 (PMC8571282; doi:10.1038/s41467-021-26760-4)
Supplement: Supplementary file 6 — Supplementary Data 3 [file 41467_2021_26760_MOESM6_ESM.xlsx]

## Sheet: Figure 1
Fig 1b
GS-621763 concentration (µM)	GS-621763 - hCoV-19/South Africa/KRISP-K005325/2020 (BEI#: NR-54009) B.1.351 lineage			GS-621763 - USA/CA_CDC_5574/2020 p0 (BEI#: NR-54011)) B.1.1.7 lineage			GS-621763 - USA-WA1/2020 (BEI# NR-52281) A lineage			GS-621763 - hCoV-19/Japan/TY7-503/2021 (BEI#: NR-54982) P.1. lineage
50
16.6667	-4.8451	-4.95424	-5.11394	-1.14613	-1.60206	-1.07918	-4.07918	-3.90309	-4.43136
5.55556	-4.8451	-4.95424	-5.11394	-1.14613	-1.60206	-1.07918	-4.07918	-3.90309	-4.43136
1.85185	-3.41373	-4.10914	-3.65155	-1.14613	-1.60206	-1.07918	-1.93305	-1.90309	-2.25527	-3.4523	-3.10914	-2.88885
0.617284	-1.05271	-1.00976	-1.2944	-0.544068	-1.30103	-1.07918	-0.115393	0.118099	-0.366906	-0.586996	-0.556303	-1.20412
0.205761	-0.522879	-0.556303	-0.752216	-0.0669468	-0.60206	0.0347621	0.282547	0.176091	-0.431364	-0.327359	-0.176091	-0.30103
0.0685871
vehicle	0	0	0	0	0	0	0	0	0	0	0	0
*This data was also used in non-linear regression modeling to calculate the EC50 values shown in table S1.
Fig 1c
GS-441524 concentration (µM)	GS-441524 - hCoV-19/South Africa/KRISP-K005325/2020 (BEI#: NR-54009) B.1.351 lineage			GS-441524 - hCoV-19/South Africa/KRISP-K005325/2020 (BEI#: NR-54009) B.1.351 lineage			GS-441524 - USA/CA_CDC_5574/2020 p0 (BEI#: NR-54011)) B.1.1.7 lineage			GS-441524 - USA-WA1/2020 (BEI# NR-52281) A lineage			GS-441524 - hCoV-19/Japan/TY7-503/2021 (BEI#: NR-54982) P.1. lineage
50	-4.38021	-4.47712	-4.77815
16.6667	-4.38021	-4.47712	-4.77815
5.55556	-4.38021	-4.47712	-4.77815	-4.47712	-4.47712	-4.8451	-2.60206	-2.47712	-2.8451	-3	-3.43012	-3.32736	-2.90309	-3.54407	-3.51851
1.85185	-1.42597	-4.47712	-1.33099	-3.77815	-3.87506	-4	-2.60206	-2.47712	-2.8451	-0.792875	-0.79588	-0.711935	-2.90309	-3.54407	-3.51851
0.617284	-0.681241	-0.69897	-0.435729	-1.30103	-1.01472	-1.32658	-1.82391	-1.87506	-2	0.0234811	-0.201645	-0.151268	-0.560667	-1.03892	-0.987035
0.205761							-1.52288	-1.36318	-1.73115	0.0457575	-0.163857	-0.0843209
0.0685871							0.176091	0.166331	-0.464887	-0.141329	-0.39794	-0.230449
vehicle	0	0	0	0	0	0	0	0	0	0	0	0	0	0	0
*This data was also used in non-linear regression modeling to calculate the EC50 values shown in table S1.
Fig 1d
GS-621763 concentration (µM)	HEp-2 CC50 uM 79.42 (-)			VeroE6 CC50 uM >100			BHK-21 CC50 uM >100			HCT-8 CC50 uM 74.61 (-)			"F2" HAE CC50 uM 43.76 (-)			"F3" HAE CC50 uM 43.77 (-)			"M2" HAE CC50 uM 39.73 (-)			"M6" HAE			"DF2" HAE
100	-5	4	7	-4	-6	-7	85	84	76	2	1	2	1	1	1	1	1	1	0	0	0	42	46	45	4	5	5
33.333	111	112	106	101	105	103	91	103	95	99	96	106	82	87	80	81	86	81	89	86	83	92	94	99	112	114	112
11.111	116	113	114	92	98	109	98	99	107	100	110	111	101	108	105	106	101	102	114	109	116	102	100	93	115	116	120
3.704	104	107	97	95	97	87	90	96	93	114	112	104	109	117	112	111	115	106	117	117	115	70	86	97	116	120	113
1.235	95	95	95	90	87	82	89	90	92	115	112	103	109	100	112	121	114	111	112	107	106	97	96	88	103	106	101
0.412	99	85	95	88	84	88	88	88	89	97	112	110	98	106	108	113	113	108	113	108	117	95	91	89	98	88	100
0.137	77	98	83	86	84	87	94	89	81	111	102	101	112	95	96	102	96	106	99	108	104	92	84	87	95	93	101
0.046	53	67	49	62	61	56	76	89	79	78	75	72	86	84	81	83	79	79	90	88	92	92	88	102	84	84	84
*This data was also used in non-linear regression modeling to calculate the CC50 values shown in table S1.
Fig 1e
GS-441524 concentration (µM)	HEp-2 CC50 uM >100			VeroE6 CC50 uM >100			BHK-21 CC50 uM >100			HCT-8 CC50 uM >100			"F2" HAE CC50 uM >100			"F3" HAE CC50 uM >100			"M2" HAE CC50 uM >100			"M6" HAE			"DF2" HAE
100	51	64	62	66	62	59	131	125	124	62	62	68	86	72	77	84	86	74	92	74	78	116	114	124	62	81	80
33.333	104	104	102	97	104	101	117	125	120	97	109	113	103	102	107	98	105	104	97	108	108	104	94	106	101	115	117
11.111	94	106	93	78	104	96	100	101	107	88	106	100	102	110	115	103	113	109	90	115	109	104	100	110	97	119	117
3.704	93	107	98	84	94	92	98	112	101	88	103	114	103	114	109	99	117	117	86	114	116	105	108	86	90	107	114
1.235	85	98	85	75	91	82	87	92	111	89	105	99	105	113	114	93	108	117	87	110	111	97	98	96	101	111	109
0.412	90	81	77	78	84	80	91	90	91	90	100	106	96	109	113	100	110	112	89	108	111	93	96	96	89	100	100
0.137	79	81	80	78	86	83	74	84	89	92	102	98	97	105	105	92	105	106	79	103	101	89	92	93	92	96	101
0.046	52	60	53	60	56	59	64	70	84	88	74	93	92	88	88	87	90	84	88	90	92	95	93	87	81	78	82
*This data was also used in non-linear regression modeling to calculate the CC50 values shown in table S1.
Fig 1g
Virus titer reduction
concentration (µM)	GS-621763 2 d.p.i.			GS-441524 2 d.p.i.			GS-621763 3 d.p.i.			GS-441524 3 d.p.i.
vehicle	2000	10000	920	1400	6000	160000	6400	1000	6600	74000	520	5800
0.12	1200	1200	220	1400	1200	2200	6400	3200	44000	36000	40000	3400
1.11	7200	1400	260	1200	8000	4400	40000	20000	260	4600	6000	7000
3.33	20	20	20	200	80	40	20	20	660	80	220	80
10	20	20	20	20	20	20	20	20	20	20	20	20
TEER measurements
concentration (µM)	"normalized TEER day 3 to mock-infected GS-441524 3 d.p.i."			normalized TEER day 3 to mock-infected GS-621763 3 d.p.i.
vehicle	60.1793	70.8493	36.7051	55.9112	49.5092	36.7051
0.12	49.5092	55.9112	45.2411	45.2411	62.3133	60.1793
1.11	62.3133	72.9834	70.8493	62.3133	53.7772	51.6432
3.33	107.128	107.128	94.3235	100.726	104.994	124.2
10	107.128	107.128	94.3235	100.726	104.994	124.2
mock	102.86	107.128	90.0555	102.86	107.128	90.0555

## Sheet: Figure 2
Fig 1a
Time (h)	GS-441524 (following IV Remdesivir)			RDV IV			GS-441524 (IV)			GS-441524 (following PO GS-621763)			GS-621763 PO
0.25	0.164	0.141	0.146	28900	10900	11600	40.5	46.6	24.1	14.3	1	8.37	9.27	11.5	13.7
0.48	0.696	0.876	0.896	12300	12000	12700	62.4	57.2	43	Not done	Not done	Not done	Not done	Not done	Not done
0.58	1.26	0.833	0.961	4090	1920	2140	51.5	48.2	37.8	Not done	Not done	Not done	Not done	Not done	Not done
1	2.27	2.72	2.62	178	189	111	29.8	9.86	9.69	20.3	1.97	20.2	5.98	3.18	4.36
2	1.33	3.13	3.03	43.7	19.5	16.4	5.23	11.3	2.56	21.3	2.08	20.9	4.32	6.44	22.8
4	1.98	1.15	1.6				1.79	8.65	7.17	6.96	5.44	14
8	0.814	0.78	0.736				2.1	1.85	1.83	1.8	10.7	2.71
12	0.444	0.52	0.372				0.669	0.467	0.448	0.476	2.31	0.816
24	0.109	0.139	0.183				0.0756	0.15	0.0416	0.0399	0.066	0.0837
Fig 1c
Time post infection (d)	Vehicle				GS-621763 (20 mg kg-1 b.i.d.)
0	9	9	9	9	9	9	9	9
0.5	200	300	600	100	9	9	9	100
1	5000	3000	600	2000	9	9	10	9
1.5	35000	45000	20000	20000	9	9	9	9
2	30000	15000	11000	14000	9	9	9	9
2.5	30000	15000	30000	12000	9	9	9	9
3	3000	2000	4000	4000	9	9	10	9
3.5	4000	2000	6000	3000	9	9	9	9
4	2000	1000	3000	2000	9	9	9	9	*Limit of detection=10 pfu
Fig 1d
Time post infection (d)	Vehicle				GS-621763 (20 mg kg-1 b.i.d.)
0	38.2	38.2	38.6	38.3	38.5	38.8	38.7	38.3
1	38.7	38.5	38.5	39.2	38.4	38.9	38.3	38.2
2	39.6	39.1	39.3	39.4	38.7	38.4	39	38.6
3	39.7	39	39.1	39.2	38.5	38.3	38.6	38.2
4	39.1	38.7	38.8	39.1	38.1	38.7	38.5	38
Fig 1e
Time post infection (d)	Vehicle				GS-621763 (20 mg kg-1 b.i.d.)
0	100	100	100	100	100	100	100	100
1	101.636	102.481	101.199	99.5506	100.489	102.075	104.157	101.531
2	101.431	104.466	103.357	99.1011	103.178	102.905	107.221	105.612
3	103.272	104.715	102.398	99.1011	103.668	104.772	108.096	106.378
4	103.272	105.955	102.158	98.8764	105.868	101.66	110.503	103.826
Fig 1f
Vehicle	GS-621763 (20 mg kg-1 b.i.d.)
3580	109	*Limit of detection = 110 pfu/g
10000	109
61900	109
57700	109
Fig 1g
Time post infection (d)	Vehicle				GS-621763 (20 mg kg-1 b.i.d.)
0	1	1	1	1	1	1	1	1
1	184526	121210	24598.5	189939	177.892	7015.6	5842.73	17335.9
2	2.83025e+06	1.05333e+06	788117	1.67852e+06	598.235	4386.13	5822.3	3623.81
3	1.548e+06	1.15188e+06	551833	1.02878e+06	785.873	2268.25	4553.4	3194.56
4	915551	1.16058e+06	472611	1.60992e+06	1359.22	1650.28	8839.34	5115.18
Fig 1h
Vehicle	GS-621763 (20 mg kg-1 b.i.d.)
2.31515e+06	8244.82
4.26044e+06	3731.96
1.12945e+07	2079.35
16811293	46467
Fig 1i
Vehicle	GS-621763 (20 mg kg-1 b.i.d.)
109	109	Limit of detection = 110 pfu
109	109
109	109
109	109
Fig 1j
Vehicle	GS-621763 (20 mg kg-1 b.i.d.)
not detected	not detected
not detected	not detected
not detected	not detected
not detected	not detected

## Sheet: Figure 3
Fig 3B
Time post infection (d)	Vehicle				GS-621763 (3 mg kg-1 b.i.d.)				GS-621763 (10 mg kg-1 b.i.d.)				EIDD-2801 [5 mg/kg; b.i.d.]
0	5	5	5	5	5	5	5	5	5	5	5	5	5	5	5	5	Limit of detection = 10
0.5	1000	400	200	300	600	700	500	600	100	300	300	500	200	100	600	300
1	12000	7000	4000	2000	300	1000	800	900	20	400	100	400	200	100	500	100
1.5	30000	40000	70000	50000	1500	8000	2000	2000	160	400	100	200	90	70	200	100
2	5000	5000	80000	60000	30000	7000	4000	4000	5	60	20	50	100	20	30	90
2.5	3000	7000	50000	60000	3000	4000	12000	5000	20	30	10	30	200	20	200	130
3	2000	4000	10000	20000	2500	1000	3000	300	5	20	5	5	200	40	20	10
3.5	4000	8000	10000	10000	2000	4000	8000	1000	150	60	60	20	5	90	200	180
4	10000	8000	14000	8000	1000	12000	500	600	5	10	20	10	10	5	30	20
Fig 3C
Vehicle	GS-621763 (3 mg kg-1 b.i.d.)	GS-621763 (10 mg kg-1 b.i.d.)	EIDD-2801 [5 mg/kg; b.i.d.]
113000	41600	980	1510
2540000	102000	896	150
1640000	84700	750	1380
1040000	4690	2230	510
Fig 3D
days post infection	Vehicle				GS-621763 (3 mg kg-1 b.i.d.)				GS-621763 (10 mg kg-1 b.i.d.)				EIDD-2801 [5 mg/kg; b.i.d.]
0	38.9	39	39.5	39.2	39.2	38.9	38.7	39	38.7	38.8	38.2	38.4	38.8	38.8	38.3	38.3
1	38.1	38.8	38.9	38.9	38.6	38.9	38.6	38.9	39.6	39	38.8	38.7	39.3	38.7	38.2	38.6
2	38.8	38.6	38.4	38.9	38.6	38.9	38.8	38.8	39	38.8	39	38.6	38.9	38.8	38.3	38.3
3	38.1	39.1	39	38.4	39.2	38.8	38.8	38.9	38.9	38.5	38.5	39	38.9	38.6	38.5	38.4
4	38.1	38.3	39	38.9	38.6	38.8	38.7	38.8	38.4	38	37.9	38.5	38.6	38.8	38.9	37.8
Fig 3E
days post infection	Vehicle				GS-621763 (3 mg kg-1 b.i.d.)				GS-621763 (10 mg kg-1 b.i.d.)				EIDD-2801 [5 mg/kg; b.i.d.]
0	100	100	100	100	100	100	100	100	100	100	100	100	100	100	100	100
1	100.694	100.496	101.489	100.227	96.496	98.2005	101.316	99.3007	101.376	101.439	106.1	109.785	98.2759	102.537	108.2	106.921
2	101.157	102.73	101.489	99.7727	106.739	105.398	99.7807	97.669	99.0826	99.2806	106.972	109.308	98.0603	104.228	107.517	104.057
3	102.315	103.97	101.241	101.136	105.66	106.941	103.07	100.699	103.211	104.197	108.932	111.217	100.647	104.863	109.112	100.955
4	104.861	105.459	99.2556	100.227	107.278	108.226	104.167	100.932	104.128	102.638	108.932	115.752	101.078	108.879	109.339	103.103
Fig 3F
days post infection	Vehicle				GS-621763 (3 mg kg-1 b.i.d.)				GS-621763 (10 mg kg-1 b.i.d.)				EIDD-2801 [5mg/kg b.i.d.]
0	undetected	undetected	undetected	undetected	undetected	undetected	undetected	undetected	undetected	undetected	undetected	undetected	undetected	undetected	undetected	undetected
1	421859	345513	612407	314274	100888	252197	98723	51063.1	9833.25	21126.4	4754.52	184238	25474.6	67188.1	266928	121896
2	421220	447846	7.95861e+06	2.43639e+06	1.53484e+06	1.38702e+06	807488	298179	21878.6	5646	20217.4	13087.5	71524.9	24607.2	146405	43453.8
3	111513	139349	900094	2.27439e+06	1.62904e+06	626060	594759	198588	3736.43	6192.71	2554.55	21685	99312.8	164827	168276	16334
4	355076	350610	840022	821771	563047	1.22686e+06	536074	119809	9110.1	4853.55	1763.26	12932.7	13467	11645.5	110185	27557.7
Fig 3G
Vehicle	GS-621763 (3 mg kg-1 b.i.d.)	GS-621763 (10 mg kg-1 b.i.d.)	EIDD-2801 [5mg/kg b.i.d.]
3.42208e+07	275326977	1.56525e+07	2.08291e+06
4824727389	234990446	1.38518e+07	712434
633628319	196386958	1.05962e+06	3.59912e+06
657136623	7.98407e+06	2.51763e+06	3.5015e+07

## Sheet: Figure 4
Fig 4B
Time post infection (d)	Vehicle				GS-621763 [10 mg/kg; b.i.d.]				Contact - Vehicle				Contact - GS-621763
0	5	5	5	5	5	5	5	5
0.5	5	5	5	5	5	5	5	5
1	5	5	5	5	5	5	5	5
1.5	10	20	100	40	5	5	5	5
2	50	100	12500	3000	10	5	5	10	5	5	5		5	5
2.5	1000	5000	10000	4000	5	10	5	5
3	1000	20000	7000	3000	5	10	5	5	800	800	300		5	5
3.5	2000	10000	5000	3000	5	5	5	5
4	30000	2000	1000	2000	5	5	5	5	1000	100	2000		5	5
5									4000	2000	3000		5	5
6									1200	2000	2600		5	5
7									1800	1200	1000		5	5
8									800	600	200		5	5			Limit of detection = 10 pfu
Fig 4C
Time post infection (d)	Vehicle				GS-621763 [10 mg/kg; b.i.d.]				Contact - Vehicle				Contact - GS-621763
0	not detected	not detected	not detected	not detected	not detected	not detected	not detected	not detected
1	702.931	501.138	3270.39	558.782	174.659	369.424	136.226	130.412
2	445558	9544.91	4.9717e+06	426386	236.261	68.368	784.873	400.114	not detected	not detected	not detected		not detected	not detected
3	2.27985e+06	1.64043e+06	3.13475e+06	2.16561e+06	131.058	171.797	194.964	111.913	44352.7	374581	208192		1.53772	not detected
4	3.88001e+06	1.56207e+06	687882	1.36291e+06	223.397	231.288	1416.04	558.318	57218.3	49553.6	546792		1.69958	2.1335
5									9.29286e+06	1.14176e+07	1.17408e+07		1.53321	not detected
6									850343	2.40602e+06	6.13482e+06		2.16235	1.04102
7									194528	342105	839385		not detected	0.910595
8									53812.6	64584.1	69986		3.14517	not detected			Limit of detection = 5 copies
Fig 4D
Vehicle	GS-621763 [10 mg/kg; b.i.d.]	Contact - Vehicle	Contact - GS-621763
167000	9	84600	9
19100	9	62500	9
8930	9	40900
25600	9			Limit of detection = 10 pfu; all samples below limit detection
Fig 4E
Vehicle	GS-621763 [10 mg/kg; b.i.d.]	Contact - Vehicle	Contact - GS-621763
775539591	36180	231270097	11573.4
1243147471	46357.1	245141476	32382.9
12062000000	224871	372851086
404541138	1.80873e+06
Fig 4F
Vehicle	GS-621763 [10 mg/kg; b.i.d.]	Contact - Vehicle	Contact - GS-621763
9	9	9	9
9	9	9	9
9	9	9
9	9			Limit of detection = 10 pfu; all samples below limit detection
Fig 4G
Vehicle	GS-621763 [10 mg/kg; b.i.d.]	Contact - Vehicle	Contact - GS-621763
not detected	not detected	not detected	not detected
not detected	not detected	not detected	not detected
not detected	not detected	not detected
not detected	not detected
Fig 4H
nsp6 F184V
inoculum	source - vehicle - treated	contact - vehicle - treated	source - GS-621763	inoculum	vehicle - treated	GS-621763
49	0	0	12	0	0	0
	0	0	5		0	0
	0	0	6		0	0
	0		11		0	0
nsp6 L260F
inoculum	source - vehicle - treated	contact - vehicle - treated	source - GS-621763	inoculum	vehicle - treated	GS-621763
67	100	99.79	86	0	0	0
	100	99.84	94		0	0
	100	99.84	91		0	0
	100		88		0	0
Spike Y453F
inoculum	source - vehicle - treated	contact - vehicle - treated	source - GS-621763	inoculum	vehicle - treated	GS-621763
0	100	99.59	51	0	7.74	0
	99	99.59	84		0	0
	99	99.59	70		0	0
	99		43		0	0
Spike N501T
inoculum	source - vehicle - treated	contact - vehicle - treated	source - GS-621763	inoculum	vehicle - treated	GS-621763
0	0	0	0	0	59.71	8.23
	0	0	0		99.38	61.98
	0	0	0		92.64	60.76
	0		0		93.38	4.18
nsp12 F476L
inoculum	source - vehicle - treated	contact - vehicle - treated	source - GS-621763	inoculum	vehicle - treated	GS-621763
0	0	0	0	0	0	0
	0	0	0		0	0
	0	0	0		0	0
	0		0		0	0
nsp12 V553L
inoculum	source - vehicle - treated	contact - vehicle - treated	source - GS-621763	inoculum	vehicle - treated	GS-621763
0	0	0	0	0	0	0
	0	0	0		0	0
	0	0	0		0	0
	0		0		0	0

## Sheet: ED Fig 1  
Fig S1A
concentration (µM)	HEp-2 CC50 uM 45.12 (25.52 to 161.3)			VeroE6 CC50 uM >100			BHK-21 CC50 uM >100			HCT-8 CC50 uM 36.41 (27.91 to 47.60)			"F2" HAE CC50 uM 85.47 (63.48 to 128.7)			"F3" HAE CC50 uM 104.4 (79.37 to 164.9)			"M2" HAE CC50 uM 101.9 (25.52 to 161.3)			"M6" HAE			"DF2" HAE
100	31	24	24	88	109	113	112	94	106	15	14	14	46	47	46	51	52	54	56	51	61	89	92	93
33.333	64	51	66	121	124	146	102	129	118	51	53	62	72	77	71	84	88	89	98	117	114	96	97	94	86	94	81
11.111	77	80	93	105	125	122	111	105	106	82	84	87	87	83	89	100	101	99	110	118	124	94	100	88	114	112	112
3.704	108	96	103	92	101	107	93	98	95	98	106	106	99	99	97	109	116	113	107	116	121	97	101	105	115	117	114
1.235	83	86	94	83	89	99	87	88	90	100	105	110	103	100	112	104	114	110	106	122	122	87	96	96	116	114	116
0.412	82	91	96	90	95	97	80	89	92	103	101	108	109	111	114	102	108	108	116	118	122	89	98	87	111	107	104
0.137	89	83	82	79	83	78	92	86	95	110	96	107	99	102	103	91	94	94	96	101	109	82	88	92	113	105	106
0.046	45	47	73	55	55	59	98	85	109	76	73	72	81	85	82	75	76	79	85	90	96	90	94	101	104	96	100

## Sheet: ED Fig 2
ED Fig. 2a
Time post infection (d)	Vehicle				GS-621763 [10 mg/kg; b.i.d.]				Contact - Vehicle				Contact - GS-621763
0	38.7	38.8	38.8	38.5	38.5	38.9	38.8	38.7
1	39.2	39.5	38.8	39.3	38.6	39.7	39.1	38.9
2	38.7	39	38.9	39.1	38.9	38.8	38.4	38.2
3	38.7	39.1	38.9	38.8	38.6	39.5	38.1	38.5	38.8	39.3	38.9		38.5	39.3
4	38.8	39.4	38.5	39	38.8	39.8	38.9	38.9	39.5	38.9	39		39.3	39.3
5									39.4	39.4	40		39.2	38.9
6									39.6	39.6	40.4		39	39.5
7									38.9	39.1	39.3		39.1	38.7
8									39.2	39.1	38.8		38.9	38.6
ED Fig. 2b
Time post infection (d)	Vehicle				GS-621763 [10 mg/kg; b.i.d.]				Contact - Vehicle				Contact - GS-621763
0	100	100	100	100	100	100	100	100
1	103.472	104.946	100.505	99.2188	102.069	102.133	104.462	102.743
2	100.231	100.86	100	95.5729	97.7011	95.7346	100.609	100.249
3	103.241	105.591	101.768	96.0938	100.23	100.474	105.477	101.746	100	100	100		100	100
4	103.472	106.237	102.525	96.3542	102.529	101.422	106.491	103.491	98.8038	104.054	101.67		98.7041	101.99
5									99.2823	106.757	100.209		101.296	102.239
6									98.5646	110	98.3299		100.216	100.995
7									99.0431	112.973	99.5825		100.864	102.488
8									100	114.865	102.505		100.864	101.99

## Sheet: ED Table 1
ED Table 1
A549-hACE2 SARS-CoV-2 Nluc (EC50 determination)
Conc (µM)	GS-621763 Exp 1		GS-621763 Exp 2		GS-621763 Exp 3		GS-621763 Exp 4
0.023	100.31	91.27	105.35	111.17	106.253	121.341	128.966	56.849
0.069	81.07	111.32	107.14	109.98	64.0336	99.7498	127.287	97.3645
0.206	99.03	101.58	96.21	106.69	74.7771	94.6081	130.856	135.243
0.617	93.09	77.54	84.5	82.94	7.91538	26.3785	11.9473	19.8005
1.852	11.6	8.15	9.31	12.89	0.892376	0.941466	1.0448	0.756571
5.556	0.61	1.05	0.64	0.93	0.440808	0.439043	0.487061	0.357977
16.667	0.46	0.65	0.58	0.4	0.315223	0.311356	0.283235	0.322585
50	0.15	0.15	0.14	0.15	0.286223	0.290426	0.244571	0.255303
Conc (µM)	GS-441524 Exp 1		GS-441524 Exp 2		GS-441524 Exp 3		GS-441524 Exp 4		GS-441524 Exp 5		GS-441524 Exp 6			Conc (µM)	GS-441524 Exp 7		GS-441524 Exp 8
0.02	99.7	98.76	99.75	99.88	103.68	93.22	117.07	119.81	81.21	98.1	66.74	102.98		0.005	94.49	105.33	106.44	114.03
0.07	100.47	100.33	101.67	101.54	97.48	105.48	112.96	134.59	90.75	114.55	110.05	108.74		0.014	89	99.1	110.94	114.18
0.21	100.51	100.38	101.67	100.23	104.22	104.68	126.15	108	101.04	92.4	96.36	96.99		0.041	102.77	103.99	89.24	105.37
0.62	100.15	100.36	100.75	100.99	65.82	85.3	57.72	69.68	74.78	102.01	93.96	81.81		0.123	107.18	105.3	106.59	113.58
1.85	70.95	76.47	43.24	51.5	1.49	1.92	2.84	2.46	68.42	74.29	75.96	78.11		0.37	106.66	107.81	108.4	103.14
5.56	3.54	3.43	3.57	2.25	0.47	0.46	0.35	0.41	5.69	6.01	4.94	10.25		1.111	99.36	97.62	100.51	108.18
16.67	1.67	1.12	1.72	1.07	0.18	0.18	0.21	0.23	0.31	0.36	0.36	0.34		3.333	14.96	18.21	23.34	25.42
50	0.89	0.55	0.87	0.59	0.16	0.16	0.19	0.2	0.18	0.17	0.16	0.17		10	0.35	0.3	0.32	0.31
Conc (µM)	Remdesivir Exp 1		Remdesivir Exp 2		Remdesivir Exp 3		Remdesivir Exp 4		Remdesivir Exp 5		Remdesivir Exp 6		Remdesivir Exp 7		Remdesivir Exp 8		Remdesivir Exp 9		Remdesivir Exp 10		Remdesivir Exp 11		Remdesivir Exp 12
0.005	78.71	100.31	82.76	110.69	114.48	78.49	78.52	118.54	109.15	115.29	102.38	114.83	99.74	111.14	141.39	91.95	93.98	104.14	92.17	97.7	104.97	101.49	111.76	112.5
0.014	108.32	99.18	101.59	97.47	124.22	92.67	81.56	134.02	120.4	156.51	119.13	135.73	107.11	88.03	129.43	138.78	87.8	91.97	74.61	80.07	103.71	90.44	105.99	114.91
0.041	106	106.99	88.03	96.09	79.57	107.98	119.59	70.93	100.92	72.14	120.37	93.25	105.3	139.12	128.28	115.25	16.12	18.5	27.79	11.83	98.47	99.86	100.39	94.48
0.123	40.46	11.78	21.42	23.85	11.49	27.81	12.87	12.14	25.17	16.76	8.88	10.18	16.29	69.32	35	19.47	0.67	0.96	0.8	0.96	6.28	9.59	7.59	4.48
0.37	2.06	1.34	0.95	0.64	0.49	0.64	0.76	0.6	1.86	6.22	0.91	1.14	1.13	1.41	0.9	1.11	0.35	0.56	0.36	0.6	0.65	1.42	0.66	1.05
1.111	0.25	0.29	0.31	0.25	0.25	0.22	0.24	0.32	0.29	0.33	0.41	0.39	0.33	0.38	0.43	0.37	0.24	0.34	0.25	0.33	0.36	1	0.33	0.79
3.333	0.18	0.17	0.17	0.18	0.17	0.21	0.2	0.2	0.22	0.24	0.33	0.34	0.21	0.24	0.23	0.25	0.17	0.21	0.17	0.2	0.2	0.43	0.19	0.36
10	0.16	0.17	0.16	0.16	0.17	0.18	0.19	0.2	0.21	0.22	0.32	0.33	0.18	0.19	0.2	0.2	0.13	0.15	0.13	0.14	0.11	0.15	0.1	0.14
ED Table 1
A549-hACE2 (CC50 determination)
Conc (µM)	GS-621763 Exp 1					Conc (uM)	GS-621763 Exp 2				Conc (µM)	GS-621763 Exp 3				GS-621763 Exp 4				GS-621763 Exp 5				GS-621763 Exp 5
50	40.16	50.95	46.69	36.9		100	93.6	90.88	91.27		50	43.0132	41.0155	49.3215	54.0948	41.2048	48.0809	51.7187	51.9921	55.8096	42.313	63.2687	53.9632	44.3624	51.9507	55.9203	55.8465
16.667	14.06	7.42	7.33	20.14		33.33	-4.2	11.8	2.89		16.667	-1.06125	3.14432	8.77979	6.02514	5.98309	3.58591	16.1185	11.2611	6.01438	-3.36491	4.86966	10.2055	2.15558	3.13412	12.2919	5.75589
5.556	-1.68	8.79	15.64	13.65		11.11	9.8	6.94	2.05		5.556	-9.49343	-11.0074	-0.367331	5.41533	-2.74348	2.51349	10.0204	6.21439	-2.81102	-6.46673	1.82324	1.3432	-2.94026	-8.57153	2.56177	5.10968
1.852	12.11	-8.04	4.68	6.31		3.7	2.85	16.11	-1.93		1.852	-0.998167	-1.79723	-0.76686	2.2191	4.88964	-0.871999	5.49944	4.27983	0.0323106	-4.38039	0.124626	4.03882	-7.98071	-2.34944	1.12164	0.641595
0.617	9.07	9.63	9.86	8.06		1.23	13.56	5.3	14.68		0.617	8.59054	-13.2784	1.3149	5.09992	7.45504	5.45739	4.15366	3.43871	1.694	-7.11294	20.3049	8.50691	-5.63588	-4.71272	4.59271	7.56528
0.206	-7.5	-5.51	-1.55	13.5		0.41	-4.6	-2.8	11.05		0.206	-1.75517	-4.00515	5.14197	6.4457	6.71906	-0.304247	6.10925	11.5555	-2.23866	-5.11891	8.41459	8.65461	-7.86993	-1.96171	0.660058	6.30979
0.069	4.79	1.87	2.26	-0.63		0.14	19.44	5.3	-2.92		0.069	2.68171	-3.56357	1.75648	3.75413	8.27512	3.85927	6.57187	11.3872	-7.11294	-3.78957	1.08471	5.09122	-1.26011	-9.05157	-4.14037	2.78332
0.023	-2.64	-5.47	12.45	5.58		0.05	3.97	14.88	1.35		0.023	-1.54489	-1.18742	8.23307	8.31718	4.23777	4.86861	13.1326	10.0415	-6.5775	-2.3679	-7.64837	6.90061	-9.51315	-5.56203	-1.00163	3.78033
0.008	12.94	-1.17	-10.56	-13.35							0.008	4.7845	3.20741	9.51577	10.1256	5.0158	7.7284	10.9877	8.19101	-7.62991	-10.0117	-1.85093	-0.66929	-5.82051	-5.1743	4.88812	2.0448
0.003	-2.81	-4.48	9.88	-1.59							0.003	3.71208	4.86861	10.5251	7.03448	6.52981	5.47842	10.3148	11.1349	-2.60792	-4.325	1.1401	4.6481	-2.25712	-6.26363	0.586206	-2.33098
Conc (µM)	GS-441524 Exp 1				GS-441524 Exp 2
50	12.32	14.5	10.53	14.59	4.22	11.26	8.01
16.667	15.37	5.01	12.03	15.74	12.15	-2.16	2.04
5.556	4.48	2.69	4	1.84	8.41	-8.41	2.48
1.852	3.76	5.66	8.61	10.97	-2.92	-2.9	-4.34
0.617	-5.01	12.8	6.14	3.09	5.47	5.37	14.98
0.206	7.45	14.28	14.68	5.51	9.89	10.52	12.94
0.069	20.15	9.37	13.13	6.69	-1.03	-2.37	7.49
0.023	13.67	3.04	14.3	9.35	-1.84	6.77	4.3
0.008	21.96	17.05	13.74	18.41
0.003	-2.13	-0.93	4.07	3.7
Conc (µM)	Remdesivir Exp 1				Remdesivir Exp 2			Remdesivir Exp 3			Remdesivir Exp 4			Remdesivir Exp 5			Remdesivir Exp 6
50	75.33	71.68	75.15	71.66	63.19	55.32	57.83	58.68	58.24	59.72	60.31	62.18	60.75	60.31	54.78	53.38	62.93	61.65	55.95
16.667	60.68	65.02	60.7	59.47	46.87	39.34	51.99	43.21	43.06	38.11	48.96	49.47	52.51	58.35	52.98	44.12	53.68	44.5	54.23
5.556	41.41	37.17	45.79	44.46	38.44	27.41	36.28	32.57	37.14	38.62	32.45	43.67	42.58	42.51	43.82	41.21	34.12	37.73	39.11
1.852	15.64	5.15	10.31	4.02	16.56	19.62	5.78	16.51	19.75	11.79	24.42	20.39	25.18	18.72	17.42	15.13	3.64	8.11	22.47
0.617	3.69	2.97	4.1	3.63	13.05	13.69	14.72	7.06	8.12	5.72	12.49	27.11	10.94	11.96	10.74	12.1	3.22	3.27	13.59
0.206	8.7	8.86	3.27	-0.32	8.51	3.1	5.43	-2.74	-12.05	-16.85	-11.29	17.48	10.88	4.84	-3.58	15	-4.89	-10.39	1.36
0.069	13.5	3.55	-1.21	4.08	7.56	5.14	12.83	-3.91	-7.74	-9.16	3.66	12.14	6.24	7.53	3.7	13.22	3.69	5.06	5.79
0.023	11.76	0.34	3.45	8.74	0.89	3.37	-1.7	-4.59	-16.22	-8.27	7.67	6.99	3.12	6.63	14.09	11.23	2.75	5.83	2.52
0.008	3.45	2.62	5.73	13.22
0.003	-5.67	-3.45	1.92	2.93

## Sheet: ED Table 2
		IV RDV; 10 mg/kg	compd_number									IV '524; 20 mg/kg	compd_number						PO 621763; 30 mg/kg	compd_number
			RDV				441524						441524							441524					17.4247	mg 524-eq/kg dose
		animal_number	HL_Lambda_z	Cmax	AUClast	Cl_obs	HL_Lambda_z	Cmax	AUClast			animal_number	HL_Lambda_z	Cmax	AUClast	Cl_obs			animal_number	HL_Lambda_z	Cmax	AUClast	F(%)
			(hr)	(nmol/L)	(hr*nmol/L)	(L/hr/kg)	(hr)	(nmol/L)	(hr*nmol/L)				(hr)	(nmol/L)	(hr*nmol/L)	(L/hr/kg)				(hr)	(nmol/L)	(hr*nmol/L)
		F0101	0.184	28900	10200	1.63	4.97	2270	17500			F0201	4.02	62400	81985	0.834			F0401	2.73	18400	67437	0.956311
		F0102	0.183	12000	5240	3.17	6.52	3130	18600			F0202	3.42	57200	95091	0.717			F0402	2.9	10400	78600	1.11461
		F0103	0.176	12700	5520	3	6.78	3030	18700			F0203	2.76	43000	66091	1.04			F0403	2.81	18500	96375	1.36668
		Mean	0.181	17900	6980	2.6	6.09	2810	18200			Mean	3.4	54200	81055	0.862			Mean	2.81	15767	80804	114.587
		SD	0.00462	9560	2770	0.84	0.978	470	653			SD	0.63	10000	14500	0.16			SD	0.09	4650	14600	20.696

## Sheet: ED Table 3
Raw data	IV RDV @ 10 mg/kg		IV GS-441524 @ 20 mg/kg			PO GS-621763 @ 30 mg/kg
	1.35	1.21	0.616	0.416	0.557	0.221	0.163	0.516
Statistics	IV RDV @ 10 mg/kg			IV GS-441524 @ 20 mg/kg			PO GS-621763 @ 30 mg/kg
From Prism	1.28	0.0989949	2	0.529667	0.102763	3	0.3	0.189296	3
