# Supplementary material for: Oral prodrug of remdesivir parent GS-441524 is efficacious against SARS-CoV-2 in ferrets
Source: Nat Commun. 2021 Nov 5;12:6415. doi: 10.1038/s41467-021-26760-4 (PMC8571282; doi:10.1038/s41467-021-26760-4)
Supplement: Supplementary file 7 — Supplementary Data 4 [file 41467_2021_26760_MOESM7_ESM.xlsx]

## Sheet: Figure 2
Fig 2c								Fig 2c
2way ANOVA results								Multiple comparisons
Table Analyzed	Transform of Nasal lavage titers							Compare each cell mean with the other cell mean in that row
Two-way RM ANOVA	Matching: Stacked							Number of families	1
Assume sphericity?	No							Number of comparisons per family	9
Alpha	0.05							Alpha	0.05
Source of Variation	% of total variation	P value	P value summary	Significant?	Geisser-Greenhouse's epsilon			Šídák's multiple comparisons test	Mean Diff.	95.00% CI of diff.	Below threshold?	Summary	Adjusted P Value
Time x Column Factor	14.54	<0.0001	****	Yes
Time	13.14	<0.0001	****	Yes	0.2635			Vehicle - Compound 2 (20 mg kg-1 b.i.d.)
Column Factor	70.72	<0.0001	****	Yes				0.0	0
Subject	0.1932	0.3777	ns	No				0.5	1.173	-0.2488 to 2.596	No	ns	0.1062
								1.0	2.348	0.9578 to 3.738	Yes	*	0.0109
ANOVA table	SS	DF	MS	F (DFn, DFd)	P value			1.5	3.496	2.863 to 4.128	Yes	***	0.0003
Time x Column Factor	20.25	8	2.531	F (8, 48) = 61.94	P<0.0001			2.0	3.256	2.589 to 3.923	Yes	***	0.0005
Time	18.31	8	2.288	F (2.108, 12.65) = 56.00	P<0.0001			2.5	3.348	2.615 to 4.081	Yes	***	0.0006
Column Factor	98.49	1	98.49	F (1, 6) = 2196	P<0.0001			3.0	2.53	2.044 to 3.016	Yes	***	0.0003
Subject	0.269	6	0.04484	F (6, 48) = 1.097	P=0.3777			3.5	2.585	1.868 to 3.303	Yes	**	0.0012
Residual	1.961	48	0.04086					4.0	2.316	1.610 to 3.022	Yes	**	0.0015
Difference between column means
Mean of Vehicle	3.325							Test details	Mean 1	Mean 2	Mean Diff.	SE of diff.	N1	N2	t	DF
Mean of Compound 2 (20 mg kg-1 b.i.d.)	0.9858
Difference between means	2.339							Vehicle - Compound 2 (20 mg kg-1 b.i.d.)
SE of difference	0.04991							0.0	0.9542	0.9542	0	0	4	4
95% CI of difference	2.217 to 2.461							0.5	2.389	1.216	1.173	0.308	4	4	3.81	5.024
								1.0	3.314	0.9657	2.348	0.1966	4	4	11.95	3.02
Data summary								1.5	4.45	0.9542	3.496	0.08875	4	4	39.39	3
Number of columns (Column Factor)	2							2.0	4.21	0.9542	3.256	0.09355	4	4	34.81	3
Number of rows (Time)	9							2.5	4.302	0.9542	3.348	0.1028	4	4	32.57	3
Number of subjects (Subject)	8							3.0	3.496	0.9657	2.53	0.07213	4	4	35.07	3.155
Number of missing values	0							3.5	3.54	0.9542	2.585	0.1007	4	4	25.68	3
								4.0	3.27	0.9542	2.316	0.09905	4	4	23.38	3
Fig 2d								Fig 2d
2way ANOVA results								Multiple comparisons
Table Analyzed	Temperature							Compare each cell mean with the other cell mean in that row
Two-way RM ANOVA	Matching: Stacked							Number of families	1
Assume sphericity?	No							Number of comparisons per family	5
Alpha	0.05							Alpha	0.05
Source of Variation	% of total variation	P value	P value summary	Significant?	Geisser-Greenhouse's epsilon			Šídák's multiple comparisons test	Mean Diff.	95.00% CI of diff.	Below threshold?	Summary	Adjusted P Value
Time x Column Factor	21.66	0.0004	***	Yes
Time	22.37	0.0051	**	Yes	0.5307			Vehicle - GS-62-1763 (20 mg kg-1 b.i.d.)
Column Factor	26.64	0.0119	*	Yes				Row 1	-0.25	-0.7934 to 0.2934	No	ns	0.5252
Subject	12.61	0.0242	*	Yes				Row 2	0.275	-0.5634 to 1.113	No	ns	0.7943
								Row 3	0.675	0.06663 to 1.283	Yes	*	0.0318
ANOVA table	SS	DF	MS	F (DFn, DFd)	P value			Row 4	0.85	0.1152 to 1.585	Yes	*	0.0282
Time x Column Factor	1.504	4	0.3759	F (4, 24) = 7.777	P=0.0004			Row 5	0.6	-0.1789 to 1.379	No	ns	0.1289
Time	1.553	4	0.3881	F (2.123, 12.74) = 8.030	P=0.0051
Column Factor	1.849	1	1.849	F (1, 6) = 12.68	P=0.0119
Subject	0.875	6	0.1458	F (6, 24) = 3.017	P=0.0242			Test details	Mean 1	Mean 2	Mean Diff.	SE of diff.	N1	N2	t	DF
Residual	1.16	24	0.04833
								Vehicle - GS-62-1763 (20 mg kg-1 b.i.d.)
Difference between column means								Row 1	38.33	38.58	-0.25	0.1458	4	4	1.715	5.856
Mean of Vehicle	38.92							Row 2	38.73	38.45	0.275	0.2268	4	4	1.212	5.978
Mean of Compound 2 (20 mg kg-1 b.i.d.)	38.49							Row 3	39.35	38.68	0.675	0.1627	4	4	4.15	5.809
Difference between means	0.43							Row 4	39.25	38.4	0.85	0.1803	4	4	4.715	4.849
SE of difference	0.1208							Row 5	38.93	38.33	0.6	0.1947	4	4	3.081	5.028
95% CI of difference	0.1345 to 0.7255
Data summary
Number of columns (Column Factor)	2
Number of rows (Time)	5
Number of subjects (Subject)	8
Number of missing values	0
Fig 2e								Fig 2e
2way ANOVA results								Multiple comparisons
Table Analyzed	Bodyweight							Compare each cell mean with the other cell mean in that row
Two-way RM ANOVA	Matching: Stacked							Number of families	1
Assume sphericity?	No							Number of comparisons per family	5
Alpha	0.05							Alpha	0.05
Source of Variation	% of total variation	P value	P value summary	Significant?	Geisser-Greenhouse's epsilon			Šídák's multiple comparisons test	Mean Diff.	95.00% CI of diff.	Below threshold?	Summary	Adjusted P Value
Time x Column Factor	5.739	0.1286	ns	No
Time	34.09	0.0024	**	Yes	0.4463			Vehicle - GS-62-1763 (20 mg kg-1 b.i.d.)
Column Factor	13	0.1571	ns	No				Row 1	0
Subject	29.85	0.0002	***	Yes				Row 2	-0.8462	-4.564 to 2.872	No	ns	0.9376
								Row 3	-2.64	-8.452 to 3.172	No	ns	0.5383
ANOVA table	SS	DF	MS	F (DFn, DFd)	P value			Row 4	-3.357	-9.112 to 2.398	No	ns	0.3153
Time x Column Factor	16.75	4	4.188	F (4, 24) = 1.988	P=0.1286			Row 5	-2.899	-11.94 to 6.141	No	ns	0.7972
Time	99.51	4	24.88	F (1.785, 10.71) = 11.81	P=0.0024
Column Factor	37.96	1	37.96	F (1, 6) = 2.614	P=0.1571
Subject	87.14	6	14.52	F (6, 24) = 6.894	P=0.0002			Test details	Mean 1	Mean 2	Mean Diff.	SE of diff.	N1	N2	t	DF
Residual	50.56	24	2.107
								Vehicle - GS-62-1763 (20 mg kg-1 b.i.d.)
Difference between column means								Row 1	100	100	0	0	4	4
Mean of Vehicle	101.6							Row 2	101.2	102.1	-0.8462	0.9874	4	4	0.857	5.718
Mean of Compound 2 (20 mg kg-1 b.i.d.)	103.6							Row 3	102.1	104.7	-2.64	1.564	4	4	1.688	5.896
Difference between means	-1.948							Row 4	102.4	105.7	-3.357	1.533	4	4	2.19	5.756
SE of difference	1.205							Row 5	102.6	105.5	-2.899	2.389	4	4	1.214	5.654
95% CI of difference	-4.897 to 1.001
Data summary
Number of columns (Column Factor)	2
Number of rows (Time)	5
Number of subjects (Subject)	8
Number of missing values	0
Fig 2f
Unpaired t-test
Table Analyzed	Transform of Nasal turbinate titers
Column C	GS-621763 (20 mg kg-1 b.i.d.)
vs.	vs.
Column A	Vehicle
Unpaired t test
P value	0.0003
P value summary	***
Significantly different (P < 0.05)?	Yes
One- or two-tailed P value?	Two-tailed
t, df	t=7.400, df=6
How big is the difference?
Mean of column A	4.277
Mean of column C	2.037
Difference between means (C - A) ± SEM	-2.239 ± 0.3026
95% confidence interval	-2.980 to -1.499
R squared (eta squared)	0.9012
F test to compare variances
F, DFn, Dfd	Infinity, 3, 3
P value	<0.0001
P value summary	****
Significantly different (P < 0.05)?	Yes
Data analyzed
Sample size, column A	4
Sample size, column C	4
Fig 2g										Fig 2g
2way ANOVA results										Multiple comparisons
Table Analyzed	Transform of Nasal lavage RNA copies/uL									Compare each cell mean with the other cell mean in that row
Two-way RM ANOVA	Matching: Stacked									Number of families	1
Assume sphericity?	No									Number of comparisons per family	5
Alpha	0.05									Alpha	0.05
Source of Variation	% of total variation	P value	P value summary	Significant?	Geisser-Greenhouse's epsilon					Šídák's multiple comparisons test	Mean Diff.	95.00% CI of diff.	Below threshold?	Summary	Adjusted P Value
Time x Column Factor	5.675	<0.0001	****	Yes
Time	73.38	<0.0001	****	Yes	0.3752					Vehicle - GS-62-1763 (20 mg kg-1 b.i.d.)
Column Factor	18.47	0.0001	***	Yes						Row 1	0
Subject	1.468	0.0007	***	Yes						Row 2	1.479	-0.6369 to 3.596	No	ns	0.1611
										Row 3	2.713	1.649 to 3.778	Yes	***	0.001
ANOVA table	SS	DF	MS	F (DFn, DFd)	P value					Row 4	2.648	1.868 to 3.428	Yes	***	0.0002
Time x Column Factor	10.66	4	2.666	F (4, 24) = 33.98	P<0.0001					Row 5	2.475	1.552 to 3.399	Yes	***	0.0007
Time	137.9	4	34.48	F (1.501, 9.004) = 439.4	P<0.0001
Column Factor	34.71	1	34.71	F (1, 6) = 75.49	P=0.0001
Subject	2.759	6	0.4598	F (6, 24) = 5.861	P=0.0007					Test details	Mean 1	Mean 2	Mean Diff.	SE of diff.	N1	N2	t	DF
Residual	1.883	24	0.07846
										Vehicle - GS-62-1763 (20 mg kg-1 b.i.d.)
Difference between column means										Row 1	0	0	0	0	4	4
Mean of Vehicle	4.626									Row 2	5.005	3.525	1.479	0.485	4	4	3.05	4.306
Mean of Compound 2 (20 mg kg-1 b.i.d.)	2.763									Row 3	6.149	3.436	2.713	0.2546	4	4	10.66	4.629
Difference between means	1.863									Row 4	6.001	3.353	2.648	0.1898	4	4	13.95	4.774
SE of difference	0.2144									Row 5	5.977	3.502	2.475	0.2253	4	4	10.98	4.799
95% CI of difference	1.338 to 2.388
Data summary
Number of columns (Column Factor)	2
Number of rows (Time)	5
Number of subjects (Subject)	8
Number of missing values	0
Fig 2h
unpaired t-test
Table Analyzed	Transform of Nasal Turbinate RNA copies/g
Column C	GS-621763 (20 mg kg-1 b.i.d.)
vs.	vs.
Column A	Vehicle
Unpaired t test
P value	0.0002
P value summary	***
Significantly different (P < 0.05)?	Yes
One- or two-tailed P value?	Two-tailed
t, df	t=8.361, df=6
How big is the difference?
Mean of column A	6.818
Mean of column C	3.868
Difference between means (C - A) ± SEM	-2.950 ± 0.3528
95% confidence interval	-3.813 to -2.087
R squared (eta squared)	0.921
F test to compare variances
F, DFn, Dfd	2.230, 3, 3
P value	0.5272
P value summary	ns
Significantly different (P < 0.05)?	No
Data analyzed
Sample size, column A	4
Sample size, column C	4
Fig 2i
unpaired t-test
Table Analyzed	Transform of Small Intestine copies/gram
Column C	GS-621763 (20 mg kg-1 b.i.d.)
vs.	vs.
Column A	Vehicle
Unpaired t test
P value	0.3559
P value summary	ns
Significantly different (P < 0.05)?	No
One- or two-tailed P value?	Two-tailed
t, df	t=1.000, df=6
How big is the difference?
Mean of column A	1.018
Mean of column C	0
Difference between means (C - A) ± SEM	-1.018 ± 1.018
95% confidence interval	-3.508 to 1.472
R squared (eta squared)	0.1429
F test to compare variances
F, DFn, Dfd	Infinity, 3, 3
P value	<0.0001
P value summary	****
Significantly different (P < 0.05)?	Yes
Data analyzed
Sample size, column A	4
Sample size, column C	4
Fig 2j
unpaired t-test
Table Analyzed	Transform of Large Intestine copies/gram
Column C	GS-621763 (20 mg kg-1 b.i.d.)
vs.	vs.
Column A	Vehicle
Unpaired t test
P value	0.1343
P value summary	ns
Significantly different (P < 0.05)?	No
One- or two-tailed P value?	Two-tailed
t, df	t=1.730, df=6
How big is the difference?
Mean of column A	1.911
Mean of column C	0
Difference between means (C - A) ± SEM	-1.911 ± 1.104
95% confidence interval	-4.613 to 0.7913
R squared (eta squared)	0.3329
F test to compare variances
F, DFn, Dfd	Infinity, 3, 3
P value	<0.0001
P value summary	****
Significantly different (P < 0.05)?	Yes
Data analyzed
Sample size, column A	4
Sample size, column C	4

## Sheet: Figure 3
Fig 3b								Fig 3b
2way ANOVA results								multiple comparisons
Table Analyzed	Transform of Nasal lavage titer							Within each row, compare columns (simple effects within rows)
Two-way RM ANOVA	Matching: Stacked							Number of families	9
Assume sphericity?	No							Number of comparisons per family	3
Alpha	0.05							Alpha	0.05
Source of Variation	% of total variation	P value	P value summary	Significant?	Geisser-Greenhouse's epsilon			Dunnett's multiple comparisons test	Mean Diff.	95.00% CI of diff.	Below threshold?	Summary	Adjusted P Value
Time x Column Factor	15.89	<0.0001	****	Yes
Time	29.27	<0.0001	****	Yes	0.4986			Day 0
Column Factor	47.59	<0.0001	****	Yes				Vehicle vs. GS-621763 [3 mg/kg; b.i.d.]	0
Subject	1.477	0.0279	*	Yes				Vehicle vs. GS-621763 [10 mg/kg; b.i.d.]	0
								Vehicle vs. EIDD-2801 [5 mg/kg; b.i.d.]	0
ANOVA table	SS	DF	MS	F (DFn, DFd)	P value
Time x Column Factor	34.14	24	1.422	F (24, 96) = 11.01	P<0.0001			Day 0.5
Time	62.86	8	7.858	F (3.989, 47.87) = 60.85	P<0.0001			Vehicle vs. GS-621763 [3 mg/kg; b.i.d.]	-0.18	-0.7940 to 0.4339	No	ns	0.5669
Column Factor	102.2	3	34.07	F (3, 12) = 128.9	P<0.0001			Vehicle vs. GS-621763 [10 mg/kg; b.i.d.]	0.1817	-0.4665 to 0.8300	No	ns	0.7288
Subject	3.173	12	0.2644	F (12, 96) = 2.047	P=0.0279			Vehicle vs. EIDD-2801 [5 mg/kg; b.i.d.]	0.206	-0.4787 to 0.8907	No	ns	0.6892
Residual	12.4	96	0.1291
								Day 1
Data summary								Vehicle vs. GS-621763 [3 mg/kg; b.i.d.]	0.8732	0.2166 to 1.530	Yes	*	0.016
Number of columns (Column Factor)	4							Vehicle vs. GS-621763 [10 mg/kg; b.i.d.]	1.581	0.3853 to 2.776	Yes	*	0.0182
Number of rows (Time)	9							Vehicle vs. EIDD-2801 [5 mg/kg; b.i.d.]	1.457	0.7285 to 2.185	Yes	**	0.002
Number of subjects (Subject)	16
Number of missing values	0							Day 1.5
								Vehicle vs. GS-621763 [3 mg/kg; b.i.d.]	1.236	0.6009 to 1.870	Yes	**	0.0044
								Vehicle vs. GS-621763 [10 mg/kg; b.i.d.]	2.379	1.894 to 2.864	Yes	****	<0.0001
								Vehicle vs. EIDD-2801 [5 mg/kg; b.i.d.]	2.631	2.238 to 3.023	Yes	****	<0.0001
								Day 2
								Vehicle vs. GS-621763 [3 mg/kg; b.i.d.]	0.3882	-0.8924 to 1.669	No	ns	0.656
								Vehicle vs. GS-621763 [10 mg/kg; b.i.d.]	2.901	1.591 to 4.210	Yes	**	0.0014
								Vehicle vs. EIDD-2801 [5 mg/kg; b.i.d.]	2.587	1.310 to 3.864	Yes	**	0.0033
								Day 2.5
								Vehicle vs. GS-621763 [3 mg/kg; b.i.d.]	0.4855	-0.7713 to 1.742	No	ns	0.4504
								Vehicle vs. GS-621763 [10 mg/kg; b.i.d.]	2.886	1.614 to 4.158	Yes	**	0.0032
								Vehicle vs. EIDD-2801 [5 mg/kg; b.i.d.]	2.196	0.9266 to 3.465	Yes	**	0.0048
								Day 3
								Vehicle vs. GS-621763 [3 mg/kg; b.i.d.]	0.713	-0.2707 to 1.697	No	ns	0.148
								Vehicle vs. GS-621763 [10 mg/kg; b.i.d.]	2.952	2.093 to 3.810	Yes	***	0.0002
								Vehicle vs. EIDD-2801 [5 mg/kg; b.i.d.]	2.25	1.132 to 3.368	Yes	**	0.0022
								Day 3.5
								Vehicle vs. GS-621763 [3 mg/kg; b.i.d.]	0.4247	-0.3282 to 1.178	No	ns	0.2414
								Vehicle vs. GS-621763 [10 mg/kg; b.i.d.]	2.118	1.426 to 2.809	Yes	***	0.0006
								Vehicle vs. EIDD-2801 [5 mg/kg; b.i.d.]	2.074	0.5406 to 3.607	Yes	*	0.0205
								Day 4
								Vehicle vs. GS-621763 [3 mg/kg; b.i.d.]	0.849	-0.4809 to 2.179	No	ns	0.154
								Vehicle vs. GS-621763 [10 mg/kg; b.i.d.]	2.988	2.511 to 3.465	Yes	****	<0.0001
								Vehicle vs. EIDD-2801 [5 mg/kg; b.i.d.]	2.869	2.186 to 3.552	Yes	***	0.0004
								Test details	Mean 1	Mean 2	Mean Diff.	SE of diff.	N1	N2	q	DF
								Day 0
								Vehicle vs. GS-621763 [3 mg/kg; b.i.d.]	0.699	0.699	0	0	4	4
								Vehicle vs. GS-621763 [10 mg/kg; b.i.d.]	0.699	0.699	0	0	4	4
								Vehicle vs. EIDD-2801 [5 mg/kg; b.i.d.]	0.699	0.699	0	0	4	4
								Day 0.5
								Vehicle vs. GS-621763 [3 mg/kg; b.i.d.]	2.595	2.775	-0.18	0.1514	4	4	1.189	3.243
								Vehicle vs. GS-621763 [10 mg/kg; b.i.d.]	2.595	2.413	0.1817	0.2092	4	4	0.869	6
								Vehicle vs. EIDD-2801 [5 mg/kg; b.i.d.]	2.595	2.389	0.206	0.2204	4	4	0.9348	5.949
								Day 1
								Vehicle vs. GS-621763 [3 mg/kg; b.i.d.]	3.707	2.834	0.8732	0.2057	4	4	4.246	5.462
								Vehicle vs. GS-621763 [10 mg/kg; b.i.d.]	3.707	2.126	1.581	0.3516	4	4	4.496	4.605
								Vehicle vs. EIDD-2801 [5 mg/kg; b.i.d.]	3.707	2.25	1.457	0.235	4	4	6.2	6
								Day 1.5
								Vehicle vs. GS-621763 [3 mg/kg; b.i.d.]	4.656	3.42	1.236	0.1811	4	4	6.821	4.289
								Vehicle vs. GS-621763 [10 mg/kg; b.i.d.]	4.656	2.277	2.379	0.1474	4	4	16.14	5.012
								Vehicle vs. EIDD-2801 [5 mg/kg; b.i.d.]	4.656	2.025	2.631	0.1247	4	4	21.09	5.715
								Day 2
								Vehicle vs. GS-621763 [3 mg/kg; b.i.d.]	4.27	3.882	0.3882	0.3898	4	4	0.9959	5.034
								Vehicle vs. GS-621763 [10 mg/kg; b.i.d.]	4.27	1.369	2.901	0.4124	4	4	7.033	5.55
								Vehicle vs. EIDD-2801 [5 mg/kg; b.i.d.]	4.27	1.683	2.587	0.3734	4	4	6.927	4.54
								Day 2.5
								Vehicle vs. GS-621763 [3 mg/kg; b.i.d.]	4.2	3.714	0.4855	0.3457	4	4	1.404	3.959
								Vehicle vs. GS-621763 [10 mg/kg; b.i.d.]	4.2	1.314	2.886	0.3396	4	4	8.499	3.729
								Vehicle vs. EIDD-2801 [5 mg/kg; b.i.d.]	4.2	2.004	2.196	0.3994	4	4	5.497	5.544
								Day 3
								Vehicle vs. GS-621763 [3 mg/kg; b.i.d.]	3.801	3.088	0.713	0.3172	4	4	2.248	5.99
								Vehicle vs. GS-621763 [10 mg/kg; b.i.d.]	3.801	0.8495	2.952	0.2663	4	4	11.08	5.308
								Vehicle vs. EIDD-2801 [5 mg/kg; b.i.d.]	3.801	1.551	2.25	0.3548	4	4	6.342	5.691
								Day 3.5
								Vehicle vs. GS-621763 [3 mg/kg; b.i.d.]	3.876	3.452	0.4247	0.216	4	4	1.967	4.337
								Vehicle vs. GS-621763 [10 mg/kg; b.i.d.]	3.876	1.758	2.118	0.2023	4	4	10.47	4.544
								Vehicle vs. EIDD-2801 [5 mg/kg; b.i.d.]	3.876	1.802	2.074	0.3874	4	4	5.354	3.376
								Day 4
								Vehicle vs. GS-621763 [3 mg/kg; b.i.d.]	3.988	3.139	0.849	0.3249	4	4	2.613	3.193
								Vehicle vs. GS-621763 [10 mg/kg; b.i.d.]	3.988	1	2.988	0.1356	4	4	22.03	4.25
								Vehicle vs. EIDD-2801 [5 mg/kg; b.i.d.]	3.988	1.119	2.869	0.1806	4	4	15.88	3.666
Fig 3c								Fig 3c
1way ANOVA results								multiple comparisons
Table Analyzed	Transform of Nasal Turbinate titer							Number of families	1
Data sets analyzed	A, C, D, F							Number of comparisons per family	3
								Alpha	0.05
ANOVA summary
F	33.77							Dunnett's multiple comparisons test	Mean Diff.	95.00% CI of diff.	Below threshold?	Summary	Adjusted P Value	A-?
P value	<0.0001							Vehicle vs. GS-621763 [3 mg/kg; b.i.d.]	1.366	0.4168 to 2.315	Yes	**	0.006	C	GS-621763 [3 mg/kg; b.i.d.]
P value summary	****							Vehicle vs. GS-621763 [10 mg/kg; b.i.d.]	2.881	1.932 to 3.830	Yes	****	<0.0001	D	GS-621763 [10 mg/kg; b.i.d.]
Significant diff. among means (P < 0.05)?	Yes							Vehicle vs. EIDD-2801 [5 mg/kg; b.i.d.]	3.122	2.173 to 4.071	Yes	****	<0.0001	F	EIDD-2801 [5 mg/kg; b.i.d.]
R squared	0.8941
								Test details	Mean 1	Mean 2	Mean Diff.	SE of diff.	n1	n2	q	DF
Brown-Forsythe test								Vehicle vs. GS-621763 [3 mg/kg; b.i.d.]	5.922	4.557	1.366	0.3537	4	4	3.862	12
F (DFn, DFd)	0.5252 (3, 12)							Vehicle vs. GS-621763 [10 mg/kg; b.i.d.]	5.922	3.042	2.881	0.3537	4	4	8.145	12
P value	0.6732							Vehicle vs. EIDD-2801 [5 mg/kg; b.i.d.]	5.922	2.801	3.122	0.3537	4	4	8.827	12
P value summary	ns
Are SDs significantly different (P < 0.05)?	No
Bartlett's test
Bartlett's statistic (corrected)	2.879
P value	0.4106
P value summary	ns
Are SDs significantly different (P < 0.05)?	No
ANOVA table	SS	DF	MS	F (DFn, DFd)	P value
Treatment (between columns)	25.35	3	8.449	F (3, 12) = 33.77	P<0.0001
Residual (within columns)	3.002	12	0.2502
Total	28.35	15
Data summary
Number of treatments (columns)	4
Number of values (total)	16
Fig 3d									Fig 3d
2way anova results									multiple comparisons results
Table Analyzed	Temperature								Within each row, compare columns (simple effects within rows)
Two-way RM ANOVA	Matching: Stacked								Number of families	5
Assume sphericity?	No								Number of comparisons per family	3
Alpha	0.05								Alpha	0.05
Source of Variation	% of total variation	P value	P value summary	Significant?	Geisser-Greenhouse's epsilon				Dunnett's multiple comparisons test	Mean Diff.	95.00% CI of diff.	Below threshold?	Summary	Adjusted P Value
Time x Column Factor	19.98	0.0204	*	Yes
Time	9.559	0.0265	*	Yes	0.8185				Row 1
Column Factor	6.724	0.4585	ns	No					Vehicle vs. GS-621763 [3 mg/kg; b.i.d.]	0.2	-0.3305 to 0.7305	No	ns	0.5405
Subject	29.09	0.0013	**	Yes					Vehicle vs. GS-621763 [10 mg/kg; b.i.d.]	0.625	0.03292 to 1.217	Yes	*	0.0405
									Vehicle vs. EIDD-2801 [5 mg/kg; b.i.d.]	0.6	-0.008200 to 1.208	No	ns	0.0526
ANOVA table	SS	DF	MS	F (DFn, DFd)	P value
Time x Column Factor	1.832	12	0.1526	F (12, 48) = 2.307	P=0.0204				Row 2
Time	0.8762	4	0.2191	F (3.274, 39.29) = 3.311	P=0.0265				Vehicle vs. GS-621763 [3 mg/kg; b.i.d.]	-0.075	-0.8268 to 0.6768	No	ns	0.968
Column Factor	0.6164	3	0.2055	F (3, 12) = 0.9246	P=0.4585				Vehicle vs. GS-621763 [10 mg/kg; b.i.d.]	-0.35	-1.216 to 0.5156	No	ns	0.502
Subject	2.667	12	0.2222	F (12, 48) = 3.358	P=0.0013				Vehicle vs. EIDD-2801 [5 mg/kg; b.i.d.]	-0.025	-0.9567 to 0.9067	No	ns	0.9995
Residual	3.176	48	0.06617
									Row 3
Data summary									Vehicle vs. GS-621763 [3 mg/kg; b.i.d.]	-0.1	-0.5281 to 0.3281	No	ns	0.7807
Number of columns (Column Factor)	4								Vehicle vs. GS-621763 [10 mg/kg; b.i.d.]	-0.175	-0.6319 to 0.2819	No	ns	0.5356
Number of rows (Time)	5								Vehicle vs. EIDD-2801 [5 mg/kg; b.i.d.]	0.1	-0.5265 to 0.7265	No	ns	0.9165
Number of subjects (Subject)	16
Number of missing values	0								Row 4
									Vehicle vs. GS-621763 [3 mg/kg; b.i.d.]	-0.275	-1.218 to 0.6677	No	ns	0.623
									Vehicle vs. GS-621763 [10 mg/kg; b.i.d.]	-0.075	-1.001 to 0.8508	No	ns	0.9844
									Vehicle vs. EIDD-2801 [5 mg/kg; b.i.d.]	0.05	-0.8832 to 0.9832	No	ns	0.9945
									Row 5
									Vehicle vs. GS-621763 [3 mg/kg; b.i.d.]	-0.15	-1.062 to 0.7615	No	ns	0.8477
									Vehicle vs. GS-621763 [10 mg/kg; b.i.d.]	0.375	-0.4867 to 1.237	No	ns	0.4287
									Vehicle vs. EIDD-2801 [5 mg/kg; b.i.d.]	0.05	-0.9882 to 1.088	No	ns	0.9974
									Test details	Mean 1	Mean 2	Mean Diff.	SE of diff.	N1	N2	q	DF
									Row 1
									Vehicle vs. GS-621763 [3 mg/kg; b.i.d.]	39.15	38.95	0.2	0.1683	4	4	1.188	5.685
									Vehicle vs. GS-621763 [10 mg/kg; b.i.d.]	39.15	38.53	0.625	0.1909	4	4	3.273	5.99
									Vehicle vs. EIDD-2801 [5 mg/kg; b.i.d.]	39.15	38.55	0.6	0.1958	4	4	3.065	5.955
									Row 2
									Vehicle vs. GS-621763 [3 mg/kg; b.i.d.]	38.68	38.75	-0.075	0.2116	4	4	0.3544	4.16
									Vehicle vs. GS-621763 [10 mg/kg; b.i.d.]	38.68	39.03	-0.35	0.2791	4	4	1.254	5.989
									Vehicle vs. EIDD-2801 [5 mg/kg; b.i.d.]	38.68	38.7	-0.025	0.2983	4	4	0.08382	5.847
									Row 3
									Vehicle vs. GS-621763 [3 mg/kg; b.i.d.]	38.68	38.78	-0.1	0.1275	4	4	0.7845	4.751
									Vehicle vs. GS-621763 [10 mg/kg; b.i.d.]	38.68	38.85	-0.175	0.1465	4	4	1.195	5.875
									Vehicle vs. EIDD-2801 [5 mg/kg; b.i.d.]	38.68	38.58	0.1	0.1947	4	4	0.5136	5.34
									Row 4
									Vehicle vs. GS-621763 [3 mg/kg; b.i.d.]	38.65	38.93	-0.275	0.2578	4	4	1.067	3.913
									Vehicle vs. GS-621763 [10 mg/kg; b.i.d.]	38.65	38.73	-0.075	0.2735	4	4	0.2742	4.655
									Vehicle vs. EIDD-2801 [5 mg/kg; b.i.d.]	38.65	38.6	0.05	0.263	4	4	0.1901	4.169
									Row 5
									Vehicle vs. GS-621763 [3 mg/kg; b.i.d.]	38.58	38.73	-0.15	0.2264	4	4	0.6626	3.28
									Vehicle vs. GS-621763 [10 mg/kg; b.i.d.]	38.58	38.2	0.375	0.2658	4	4	1.411	5.22
									Vehicle vs. EIDD-2801 [5 mg/kg; b.i.d.]	38.58	38.53	0.05	0.3335	4	4	0.1499	5.915
Fig 3e									Fig 3e
2way anova results									multiple comparisons results
Table Analyzed	Bodyweight								Within each row, compare columns (simple effects within rows)
Two-way RM ANOVA	Matching: Stacked								Number of families	5
Assume sphericity?	No								Number of comparisons per family	3
Alpha	0.05								Alpha	0.05
Source of Variation	% of total variation	P value	P value summary	Significant?	Geisser-Greenhouse's epsilon				Dunnett's multiple comparisons test	Mean Diff.	95.00% CI of diff.	Below threshold?	Summary	Adjusted P Value
Time x Column Factor	7.465	0.1989	ns	No
Time	23.53	<0.0001	****	Yes	0.5822				Row 1
Column Factor	11.18	0.3433	ns	No					Vehicle vs. GS-621763 [3 mg/kg; b.i.d.]	0
Subject	36.5	<0.0001	****	Yes					Vehicle vs. GS-621763 [10 mg/kg; b.i.d.]	0
									Vehicle vs. EIDD-2801 [5 mg/kg; b.i.d.]	0
ANOVA table	SS	DF	MS	F (DFn, DFd)	P value
Time x Column Factor	84.28	12	7.023	F (12, 48) = 1.400	P=0.1989				Row 2
Time	265.7	4	66.42	F (2.329, 27.95) = 13.24	P<0.0001				Vehicle vs. GS-621763 [3 mg/kg; b.i.d.]	1.898	-2.203 to 6.000	No	ns	0.3095
Column Factor	126.2	3	42.06	F (3, 12) = 1.225	P=0.3433				Vehicle vs. GS-621763 [10 mg/kg; b.i.d.]	-3.948	-12.48 to 4.586	No	ns	0.2892
Subject	412.1	12	34.34	F (12, 48) = 6.846	P<0.0001				Vehicle vs. EIDD-2801 [5 mg/kg; b.i.d.]	-3.257	-12.76 to 6.249	No	ns	0.4577
Residual	240.8	48	5.017
									Row 3
Data summary									Vehicle vs. GS-621763 [3 mg/kg; b.i.d.]	-1.11	-9.938 to 7.719	No	ns	0.9245
Number of columns (Column Factor)	4								Vehicle vs. GS-621763 [10 mg/kg; b.i.d.]	-2.374	-13.16 to 8.417	No	ns	0.732
Number of rows (Time)	5								Vehicle vs. EIDD-2801 [5 mg/kg; b.i.d.]	-2.179	-10.09 to 5.732	No	ns	0.6319
Number of subjects (Subject)	16
Number of missing values	0								Row 4
									Vehicle vs. GS-621763 [3 mg/kg; b.i.d.]	-1.927	-7.314 to 3.459	No	ns	0.5181
									Vehicle vs. GS-621763 [10 mg/kg; b.i.d.]	-4.724	-12.31 to 2.865	No	ns	0.1776
									Vehicle vs. EIDD-2801 [5 mg/kg; b.i.d.]	-1.728	-9.657 to 6.200	No	ns	0.7601
									Row 5
									Vehicle vs. GS-621763 [3 mg/kg; b.i.d.]	-2.7	-9.792 to 4.392	No	ns	0.5428
									Vehicle vs. GS-621763 [10 mg/kg; b.i.d.]	-5.412	-16.81 to 5.991	No	ns	0.3499
									Vehicle vs. EIDD-2801 [5 mg/kg; b.i.d.]	-3.149	-11.39 to 5.095	No	ns	0.5295
									Test details	Mean 1	Mean 2	Mean Diff.	SE of diff.	N1	N2	q	DF
									Row 1
									Vehicle vs. GS-621763 [3 mg/kg; b.i.d.]	100	100	0	0	4	4
									Vehicle vs. GS-621763 [10 mg/kg; b.i.d.]	100	100	0	0	4	4
									Vehicle vs. EIDD-2801 [5 mg/kg; b.i.d.]	100	100	0	0	4	4
									Row 2
									Vehicle vs. GS-621763 [3 mg/kg; b.i.d.]	100.7	98.83	1.898	1.046	4	4	1.815	3.431
									Vehicle vs. GS-621763 [10 mg/kg; b.i.d.]	100.7	104.7	-3.948	2.049	4	4	1.927	3.107
									Vehicle vs. EIDD-2801 [5 mg/kg; b.i.d.]	100.7	104	-3.257	2.272	4	4	1.433	3.087
									Row 3
									Vehicle vs. GS-621763 [3 mg/kg; b.i.d.]	101.3	102.4	-1.11	2.264	4	4	0.4902	3.463
									Vehicle vs. GS-621763 [10 mg/kg; b.i.d.]	101.3	103.7	-2.374	2.699	4	4	0.8793	3.319
									Vehicle vs. EIDD-2801 [5 mg/kg; b.i.d.]	101.3	103.5	-2.179	2.061	4	4	1.057	3.566
									Row 4
									Vehicle vs. GS-621763 [3 mg/kg; b.i.d.]	102.2	104.1	-1.927	1.536	4	4	1.254	4.283
									Vehicle vs. GS-621763 [10 mg/kg; b.i.d.]	102.2	106.9	-4.724	2.018	4	4	2.341	3.703
									Vehicle vs. EIDD-2801 [5 mg/kg; b.i.d.]	102.2	103.9	-1.728	2.092	4	4	0.826	3.65
									Row 5
									Vehicle vs. GS-621763 [3 mg/kg; b.i.d.]	102.5	105.2	-2.7	2.287	4	4	1.181	5.989
									Vehicle vs. GS-621763 [10 mg/kg; b.i.d.]	102.5	107.9	-5.412	3.35	4	4	1.616	4.59
									Vehicle vs. EIDD-2801 [5 mg/kg; b.i.d.]	102.5	105.6	-3.149	2.605	4	4	1.209	5.612
Fig 3f									Fig 3f
2way anova results									Multiple comparisons results
Table Analyzed	Transform of Nasal Lavage RNA copies								Number of comparisons per family	3
									Alpha	0.05
Two-way ANOVA	Ordinary
Alpha	0.05								Dunnett's multiple comparisons test	Mean Diff.	95.00% CI of diff.	Below threshold?	Summary	Adjusted P Value
Source of Variation	% of total variation	P value	P value summary	Significant?					Row 1
Interaction	2.607	<0.0001	****	Yes					Vehicle vs. GS-621763 [3mg/kg b.i.d.]	0	-0.6518 to 0.6518	No	ns	>0.9999
Row Factor	87.98	<0.0001	****	Yes					Vehicle vs. GS-621763 [10mg/kg b.i.d.]	0	-0.6518 to 0.6518	No	ns	>0.9999
Column Factor	7.033	<0.0001	****	Yes					Vehicle vs. EIDD-2801 [5mg/kg b.i.d.]	0	-0.6518 to 0.6518	No	ns	>0.9999
ANOVA table	SS	DF	MS	F (DFn, DFd)	P value				Row 2
Interaction	9.634	12	0.8028	F (12, 60) = 5.488	P<0.0001				Vehicle vs. GS-621763 [3mg/kg b.i.d.]	0.585	-0.06688 to 1.237	No	ns	0.088
Row Factor	325.1	4	81.27	F (4, 60) = 555.5	P<0.0001				Vehicle vs. GS-621763 [10mg/kg b.i.d.]	1.297	0.6451 to 1.949	Yes	****	<0.0001
Column Factor	25.99	3	8.662	F (3, 60) = 59.21	P<0.0001				Vehicle vs. EIDD-2801 [5mg/kg b.i.d.]	0.6755	0.02370 to 1.327	Yes	*	0.0405
Residual	8.778	60	0.1463
									Row 3
Data summary									Vehicle vs. GS-621763 [3mg/kg b.i.d.]	0.2134	-0.4385 to 0.8652	No	ns	0.7702
Number of columns (Column Factor)	4								Vehicle vs. GS-621763 [10mg/kg b.i.d.]	2.012	1.360 to 2.664	Yes	****	<0.0001
Number of rows (Row Factor)	5								Vehicle vs. EIDD-2801 [5mg/kg b.i.d.]	1.379	0.7267 to 2.030	Yes	****	<0.0001
Number of values	80
									Row 4
									Vehicle vs. GS-621763 [3mg/kg b.i.d.]	-0.1446	-0.7964 to 0.5073	No	ns	0.9103
									Vehicle vs. GS-621763 [10mg/kg b.i.d.]	1.849	1.197 to 2.501	Yes	****	<0.0001
									Vehicle vs. EIDD-2801 [5mg/kg b.i.d.]	0.7124	0.06051 to 1.364	Yes	*	0.0288
									Row 5
									Vehicle vs. GS-621763 [3mg/kg b.i.d.]	0.07178	-0.5801 to 0.7236	No	ns	0.9872
									Vehicle vs. GS-621763 [10mg/kg b.i.d.]	1.983	1.331 to 2.634	Yes	****	<0.0001
									Vehicle vs. EIDD-2801 [5mg/kg b.i.d.]	1.314	0.6622 to 1.966	Yes	****	<0.0001
									Test details	Mean 1	Mean 2	Mean Diff.	SE of diff.	N1	N2	q	DF
									Row 1
									Vehicle vs. GS-621763 [3mg/kg b.i.d.]	0	0	0	0.2705	4	4	0	60
									Vehicle vs. GS-621763 [10mg/kg b.i.d.]	0	0	0	0.2705	4	4	0	60
									Vehicle vs. EIDD-2801 [5mg/kg b.i.d.]	0	0	0	0.2705	4	4	0	60
									Row 2
									Vehicle vs. GS-621763 [3mg/kg b.i.d.]	5.612	5.027	0.585	0.2705	4	4	2.163	60
									Vehicle vs. GS-621763 [10mg/kg b.i.d.]	5.612	4.315	1.297	0.2705	4	4	4.795	60
									Vehicle vs. EIDD-2801 [5mg/kg b.i.d.]	5.612	4.936	0.6755	0.2705	4	4	2.498	60
									Row 3
									Vehicle vs. GS-621763 [3mg/kg b.i.d.]	6.141	5.927	0.2134	0.2705	4	4	0.7889	60
									Vehicle vs. GS-621763 [10mg/kg b.i.d.]	6.141	4.129	2.012	0.2705	4	4	7.44	60
									Vehicle vs. EIDD-2801 [5mg/kg b.i.d.]	6.141	4.762	1.379	0.2705	4	4	5.097	60
									Row 4
									Vehicle vs. GS-621763 [3mg/kg b.i.d.]	5.626	5.77	-0.1446	0.2705	4	4	0.5345	60
									Vehicle vs. GS-621763 [10mg/kg b.i.d.]	5.626	3.777	1.849	0.2705	4	4	6.835	60
									Vehicle vs. EIDD-2801 [5mg/kg b.i.d.]	5.626	4.913	0.7124	0.2705	4	4	2.634	60
									Row 5
									Vehicle vs. GS-621763 [3mg/kg b.i.d.]	5.734	5.662	0.07178	0.2705	4	4	0.2654	60
									Vehicle vs. GS-621763 [10mg/kg b.i.d.]	5.734	3.751	1.983	0.2705	4	4	7.331	60
									Vehicle vs. EIDD-2801 [5mg/kg b.i.d.]	5.734	4.419	1.314	0.2705	4	4	4.859	60
Fig 3g									Fig 3g
1 way ANOVA results									multiple comparisons results
Table Analyzed	Transform of Turbinate RNA copies								Number of families	1
Data sets analyzed	A, C, D, F								Number of comparisons per family	3
									Alpha	0.05
ANOVA summary
F	7.99								Dunnett's multiple comparisons test	Mean Diff.	95.00% CI of diff.	Below threshold?	Summary	Adjusted P Value	A-?
P value	0.0034								Vehicle vs. GS-621763 [3mg/kg b.i.d.]	0.7078	-0.6867 to 2.102	No	ns	0.4168	C	GS-621763 [3mg/kg b.i.d.]
P value summary	**								Vehicle vs. GS-621763 [10mg/kg b.i.d.]	2.019	0.6243 to 3.413	Yes	**	0.0058	D	GS-621763 [10mg/kg b.i.d.]
Significant diff. among means (P < 0.05)?	Yes								Vehicle vs. EIDD-2801 [5mg/kg b.i.d.]	2.141	0.7469 to 3.536	Yes	**	0.0038	F	EIDD-2801 [5mg/kg b.i.d.]
R squared	0.6664
									Test details	Mean 1	Mean 2	Mean Diff.	SE of diff.	n1	n2	q	DF
Brown-Forsythe test									Vehicle vs. GS-621763 [3mg/kg b.i.d.]	8.709	8.002	0.7078	0.5197	4	4	1.362	12
F (DFn, DFd)	0.04486 (3, 12)								Vehicle vs. GS-621763 [10mg/kg b.i.d.]	8.709	6.691	2.019	0.5197	4	4	3.884	12
P value	0.9867								Vehicle vs. EIDD-2801 [5mg/kg b.i.d.]	8.709	6.568	2.141	0.5197	4	4	4.12	12
P value summary	ns
Are SDs significantly different (P < 0.05)?	No
Bartlett's test
Bartlett's statistic (corrected)	0.4907
P value	0.9209
P value summary	ns
Are SDs significantly different (P < 0.05)?	No
ANOVA table	SS	DF	MS	F (DFn, DFd)	P value
Treatment (between columns)	12.95	3	4.317	F (3, 12) = 7.990	P=0.0034
Residual (within columns)	6.483	12	0.5403
Total	19.43	15
Data summary
Number of treatments (columns)	4
Number of values (total)	16

## Sheet: Figure 4
Fig 4b								Fig 4b
2way anova results								multiple comparisons results
Table Analyzed	Transform of Brazil - Nasal Lavage Titer							Compare each cell mean with the other cell mean in that row
Two-way RM ANOVA	Matching: Stacked							Number of families	1
Assume sphericity?	No							Number of comparisons per family	9
Alpha	0.05							Alpha	0.05
Source of Variation	% of total variation	P value	P value summary	Significant?	Geisser-Greenhouse's epsilon			Šídák's multiple comparisons test	Mean Diff.	95.00% CI of diff.	Below threshold?	Summary	Adjusted P Value
Time x Column Factor	26.02	<0.0001	****	Yes
Time	27.95	0.0001	***	Yes	0.2039			Vehicle - GS-621763 [10 mg/kg; b.i.d.]
Column Factor	39.21	<0.0001	****	Yes				0.0	0
Subject	0.8739	0.3351	ns	No				0.5	0
								1.0	0
ANOVA table	SS	DF	MS	F (DFn, DFd)	P value			1.5	0.7768	-0.7460 to 2.300	No	ns	0.28
Time x Column Factor	29.61	8	3.702	F (8, 48) = 26.25	P<0.0001			2.0	1.969	-1.987 to 5.924	No	ns	0.3103
Time	31.8	8	3.976	F (1.631, 9.787) = 28.20	P=0.0001			2.5	2.801	1.535 to 4.067	Yes	**	0.003
Column Factor	44.62	1	44.62	F (1, 6) = 269.2	P<0.0001			3.0	2.882	1.119 to 4.644	Yes	*	0.0101
Subject	0.9945	6	0.1657	F (6, 48) = 1.176	P=0.3351			3.5	2.92	1.846 to 3.995	Yes	**	0.0027
Residual	6.768	48	0.141					4.0	2.821	0.4906 to 5.151	Yes	*	0.0291
Difference between column means
Mean of Vehicle	2.307							Test details	Mean 1	Mean 2	Mean Diff.	SE of diff.	N1	N2	t	DF
Mean of GS-621763 [10 mg/kg; b.i.d.]	0.7324
Difference between means	1.574							Vehicle - GS-621763 [10 mg/kg; b.i.d.]
SE of difference	0.09596							0.0	0.699	0.699	0	0	4	4
95% CI of difference	1.340 to 1.809							0.5	0.699	0.699	0	0	4	4
								1.0	0.699	0.699	0	0	4	4
Data summary								1.5	1.476	0.699	0.7768	0.2136	4	4	3.636	3
Number of columns (Column Factor)	2							2.0	2.818	0.8495	1.969	0.5832	4	4	3.376	3.136
Number of rows (Time)	9							2.5	3.575	0.7742	2.801	0.2227	4	4	12.58	3.761
Number of subjects (Subject)	8							3.0	3.656	0.7742	2.882	0.2861	4	4	10.07	3.444
Number of missing values	0							3.5	3.619	0.699	2.92	0.1508	4	4	19.37	3
								4.0	3.52	0.699	2.821	0.3269	4	4	8.629	3
Fig 3c								Fig 3c
2way anova results								multiple comparisons results
Table Analyzed	Transform of Brazil - Nasal Lavage RNA							Compare each cell mean with the other cell mean in that row
Two-way RM ANOVA	Matching: Stacked							Number of families	1
Assume sphericity?	No							Number of comparisons per family	5
Alpha	0.05							Alpha	0.05
Source of Variation	% of total variation	P value	P value summary	Significant?	Geisser-Greenhouse's epsilon			Šídák's multiple comparisons test	Mean Diff.	95.00% CI of diff.	Below threshold?	Summary	Adjusted P Value
Time x Column Factor	13.89	<0.0001	****	Yes
Time	56.16	<0.0001	****	Yes	0.4022			Vehicle - GS-621763 [10 mg/kg; b.i.d.]
Column Factor	27	<0.0001	****	Yes				0	0
Subject	0.7828	0.2391	ns	No				1	0.6874	-0.2152 to 1.590	No	ns	0.1293
								2	3.062	0.2637 to 5.861	Yes	*	0.0368
ANOVA table	SS	DF	MS	F (DFn, DFd)	P value			3	4.178	3.885 to 4.472	Yes	****	<0.0001
Time x Column Factor	27.05	4	6.764	F (4, 24) = 38.47	P<0.0001			4	3.536	2.617 to 4.455	Yes	****	<0.0001
Time	109.4	4	27.34	F (1.609, 9.654) = 155.5	P<0.0001
Column Factor	52.57	1	52.57	F (1, 6) = 206.9	P<0.0001
Subject	1.524	6	0.2541	F (6, 24) = 1.445	P=0.2391			Test details	Mean 1	Mean 2	Mean Diff.	SE of diff.	N1	N2	t	DF
Residual	4.219	24	0.1758
								Vehicle - GS-621763 [10 mg/kg; b.i.d.]
Difference between column means								0	0	0	0	0	4	4
Mean of Vehicle	4.196							1	2.952	2.265	0.6874	0.2169	4	4	3.169	4.669
Mean of GS-621763 [10 mg/kg; b.i.d.]	1.903							2	5.489	2.426	3.062	0.6044	4	4	5.067	3.933
Difference between means	2.293							3	6.351	2.173	4.178	0.07953	4	4	52.54	5.984
SE of difference	0.1594							4	6.189	2.653	3.536	0.2448	4	4	14.44	5.762
95% CI of difference	1.903 to 2.683
Data summary
Number of columns (Column Factor)	2
Number of rows (Time)	5
Number of subjects (Subject)	8
Number of missing values	0
Fig 4d								Fig 4d
1 way anova results								multiple comparisons results
Table Analyzed	Transform of Brazil - Turbinate Titers							Number of families	1
Data sets analyzed	A, B, D, E							Number of comparisons per family	6
								Alpha	0.05
ANOVA summary
F	139.7							Tukey's multiple comparisons test	Mean Diff.	95.00% CI of diff.	Below threshold?	Summary	Adjusted P Value
P value	<0.0001							Vehicle vs. GS-621763 [10 mg/kg; b.i.d.]	3.511	2.803 to 4.219	Yes	****	<0.0001	A-B
P value summary	****							Vehicle vs. Contact - Vehicle	-0.3126	-1.077 to 0.4521	No	ns	0.5987	A-D
Significant diff. among means (P < 0.05)?	Yes							Vehicle vs. Contact - GS-621763	3.511	2.644 to 4.379	Yes	****	<0.0001	A-E
R squared	0.979							GS-621763 [10 mg/kg; b.i.d.] vs. Contact - Vehicle	-3.824	-4.589 to -3.059	Yes	****	<0.0001	B-D
								GS-621763 [10 mg/kg; b.i.d.] vs. Contact - GS-621763	0	-0.8671 to 0.8671	No	ns	>0.9999	B-E
Brown-Forsythe test								Contact - Vehicle vs. Contact - GS-621763	3.824	2.910 to 4.738	Yes	****	<0.0001	D-E
F (DFn, DFd)	1.921 (3, 9)
P value	0.1967							Test details	Mean 1	Mean 2	Mean Diff.	SE of diff.	n1	n2	q	DF
P value summary	ns							Vehicle vs. GS-621763 [10 mg/kg; b.i.d.]	4.466	0.9542	3.511	0.2268	4	4	21.9	9
Are SDs significantly different (P < 0.05)?	No							Vehicle vs. Contact - Vehicle	4.466	4.778	-0.3126	0.245	4	3	1.805	9
								Vehicle vs. Contact - GS-621763	4.466	0.9542	3.511	0.2778	4	2	17.88	9
Bartlett's test								GS-621763 [10 mg/kg; b.i.d.] vs. Contact - Vehicle	0.9542	4.778	-3.824	0.245	4	3	22.08	9
Bartlett's statistic (corrected)								GS-621763 [10 mg/kg; b.i.d.] vs. Contact - GS-621763	0.9542	0.9542	0	0.2778	4	2	0	9
P value								Contact - Vehicle vs. Contact - GS-621763	4.778	0.9542	3.824	0.2928	3	2	18.47	9
P value summary
Are SDs significantly different (P < 0.05)?
ANOVA table	SS	DF	MS	F (DFn, DFd)	P value
Treatment (between columns)	43.1	3	14.37	F (3, 9) = 139.7	P<0.0001
Residual (within columns)	0.9258	9	0.1029
Total	44.03	12
Data summary
Number of treatments (columns)	4
Number of values (total)	13
Fig 4e								Fig 4e
1 way anova results								multiple comparisons results
Table Analyzed	Transform of Brazil - Nasal Turbinate RNA							Number of families	1
Data sets analyzed	A, B, D, E							Number of comparisons per family	6
								Alpha	0.05
ANOVA summary
F	49.38							Tukey's multiple comparisons test	Mean Diff.	95.00% CI of diff.	Below threshold?	Summary	Adjusted P Value
P value	<0.0001							Vehicle vs. GS-621763 [10 mg/kg; b.i.d.]	3.96	2.644 to 5.275	Yes	****	<0.0001	A-B
P value summary	****							Vehicle vs. Contact - Vehicle	0.7264	-0.6942 to 2.147	No	ns	0.4267	A-D
Significant diff. among means (P < 0.05)?	Yes							Vehicle vs. Contact - GS-621763	4.881	3.270 to 6.492	Yes	****	<0.0001	A-E
R squared	0.9427							GS-621763 [10 mg/kg; b.i.d.] vs. Contact - Vehicle	-3.233	-4.654 to -1.813	Yes	***	0.0003	B-D
								GS-621763 [10 mg/kg; b.i.d.] vs. Contact - GS-621763	0.9216	-0.6892 to 2.532	No	ns	0.3392	B-E
Brown-Forsythe test								Contact - Vehicle vs. Contact - GS-621763	4.155	2.457 to 5.853	Yes	***	0.0002	D-E
F (DFn, DFd)	1.273 (3, 9)
P value	0.3411							Test details	Mean 1	Mean 2	Mean Diff.	SE of diff.	n1	n2	q	DF
P value summary	ns							Vehicle vs. GS-621763 [10 mg/kg; b.i.d.]	9.168	5.208	3.96	0.4213	4	4	13.29	9
Are SDs significantly different (P < 0.05)?	No							Vehicle vs. Contact - Vehicle	9.168	8.442	0.7264	0.4551	4	3	2.258	9
								Vehicle vs. Contact - GS-621763	9.168	4.287	4.881	0.516	4	2	13.38	9
Bartlett's test								GS-621763 [10 mg/kg; b.i.d.] vs. Contact - Vehicle	5.208	8.442	-3.233	0.4551	4	3	10.05	9
Bartlett's statistic (corrected)								GS-621763 [10 mg/kg; b.i.d.] vs. Contact - GS-621763	5.208	4.287	0.9216	0.516	4	2	2.526	9
P value								Contact - Vehicle vs. Contact - GS-621763	8.442	4.287	4.155	0.5439	3	2	10.8	9
P value summary
Are SDs significantly different (P < 0.05)?
ANOVA table	SS	DF	MS	F (DFn, DFd)	P value
Treatment (between columns)	52.59	3	17.53	F (3, 9) = 49.38	P<0.0001
Residual (within columns)	3.195	9	0.355
Total	55.78	12
Data summary
Number of treatments (columns)	4
Number of values (total)	13
